# Supplementary material for: Investigating the Joint Effect of Allostatic Load among Lesbian, Gay, and Bisexual Adults with Risk of Cancer Mortality
Source: Int J Environ Res Public Health. 2023 Jun 13;20(12):6120. doi: 10.3390/ijerph20126120 (PMC10298095; doi:10.3390/ijerph20126120)
Supplement: Supplementary file 1 [file ijerph-20-06120-s001.zip]

Archive with 1 entries (1 files):
- ijerph-2280616-supplementary.pdf
